# Supplementary material for: Identification and Characterization of Critical Processing Parameters in the Fabrication of Double-Emulsion Poly(lactic-co-glycolic) Acid Microparticles
Source: Pharmaceutics. 2024 Jun 12;16(6):796. doi: 10.3390/pharmaceutics16060796 (PMC11207479; doi:10.3390/pharmaceutics16060796)
Supplement: Supplementary file 1 [file pharmaceutics-16-00796-s001.zip]

Archive with 1 entries (1 files):
- pharmaceutics-3040367-supplementary.pdf
